# Supplementary material for: Differences in Help-Seeking Behavior among University Students during the COVID-19 Pandemic Depending on Mental Health Status: Results from a Cross-Sectional Survey
Source: Behav Sci (Basel). 2023 Oct 25;13(11):885. doi: 10.3390/bs13110885 (PMC10669357; doi:10.3390/bs13110885)
Supplement: Supplementary file 1 [file behavsci-13-00885-s001.zip]

Archive with 1 entries (1 files):
- behavsci-2648721-supplementary.pdf
